# Supplementary material for: Biologically Active Extracts from Different Medicinal Plants Tested as Potential Additives against Bee Pathogens
Source: Antibiotics (Basel). 2021 Aug 10;10(8):960. doi: 10.3390/antibiotics10080960 (PMC8388991; doi:10.3390/antibiotics10080960)
Supplement: Supplementary file 1 [file antibiotics-10-00960-s001.zip]

Archive with 1 entries (1 files):
- antibiotics-1278763-supplementary.pdf
